# Supplementary material for: Nano-risk Science: application of toxicogenomics in an adverse outcome pathway framework for risk assessment of multi-walled carbon nanotubes
Source: Part Fibre Toxicol. 2016 Mar 15;13:15. doi: 10.1186/s12989-016-0125-9 (PMC4792104; doi:10.1186/s12989-016-0125-9)
Supplement: Supplementary file 1 — Particle physicochemical properties and exposure information. (XLSX 10 kb) [file 12989_2016_125_MOESM1_ESM.xlsx]

## Sheet: Supplementary Table 1
Additional file 1: Table S1. Particle physicochemical properties and exposure information.
		NM-401	NRCWE-026	Mitsui-7
Exposure Information
	Reference	Poulsen et al., 2015	Poulsen et al., 2015	Guo et al., 2012
	Mouse Model (sex)	C57BL/6 (f)	C57BL/6 (f)	C57BL/6 (m)
	Doses (µg)	0, 18, 54, 162	0, 18, 54, 162	0, 10, 20, 40, 80
	Post-exposure time points	24hr, 3d, 28d	24hr, 3d, 28d	24hr, 7d, 28d, 56d
Particle Information
	Type	Pristine	Pristine	Pristine
	Mean length (µm ± SD)	0.85±0.46	4.05±2.37	5.73±3.67
	Mean width (µm ± SD)	11±4	67±35	74±28
	Minimal width (nm)	4	24	29
	Maximal width (nm)	23	138	173
	BET SSA (m2/g)	246	18	22
	Impurities (%wt)	15.6	0.3	0.4
	Major impurities (%wt)	Al2O3 (14.97)	P2O5 (0.14)	P2O5 (0.14)
		Fe2O3 (0.29)	SO3 (0.08)	SO3 (0.08)
		CoO (0.11)	Fe2O3 (0.05)	Fe2O3 (0.08)
		CaO (0.01)	CaO (0.03)	CaO (0.03)
		Cl (0.01)	MgO (0.01)	MgO (0.01)
Note: Mean MWCNT diameter and length were determined by TEM with the range describing the standard deviation (SD), specific surface area (SSA) was determined by nitrogen adsorption using Braunauer-Emmett-Teller (BET). These data were provided by the Nanogenotox joint action programme funded by the EU Health Programme (2009 21 01). Chemical composition was determined by wavelength dispersive X-ray…
