# Supplementary material for: Nano-risk Science: application of toxicogenomics in an adverse outcome pathway framework for risk assessment of multi-walled carbon nanotubes
Source: Part Fibre Toxicol. 2016 Mar 15;13:15. doi: 10.1186/s12989-016-0125-9 (PMC4792104; doi:10.1186/s12989-016-0125-9)
Supplement: Supplementary file 2 — List of all significant pathways associated with the molecular initiating event (MIE), each key event (KE), and each associative event (AE) including the benchmark dose (BMD) value (BMDL values included in parentheses) for each MWCNT investigated at each time-point. n.a. indicates the BMD(L) could not be calculated due to poor model fit. (XLSX 18 kb) [file 12989_2016_125_MOESM2_ESM.xlsx]

## Sheet: Supplementary Table 2
Additional file 2: Table S2. List of all significant pathways associated with the molecular initiating event (MIE), each key event (KE), and each associative event (AE) including the benchmark dose (BMD) value (BMDL values included in parentheses) for each MWCNT investigated at each time-point. n.a. indicates the BMD(L) could not be calculated due to poor model fit.
		NM-401				NRCWE-26				Mitsui-7
		24hr	3d	28d		24hr	3d	28d		24hr	7d	28d	56d
MIE: CELLULAR SENSING OF SUBSTANCE
	Caveolar-mediated Endocytosis Signaling	n.a.	25.3 (15.8)			n.a.	26.8 (16.4)			27.7 (18.1)	21.4 (11.2)
	Clathrin-mediated Endocytosis Signaling			35.5 (19.9)
	HMGB1 Signaling		16 (11.2)				26.9 (16.4)			14 (9.3)	31.3 (16.8)
	LPS-stimulated MAPK Signaling										31.3 (16.8)
	Macropinocytosis Signaling									39 (25.1)	25.2 (14.8)
	P2Y Purigenic Receptor Signaling Pathway		24.7 (15.5)							23.9 (14.7)
	Toll-like Receptor Signaling		30.4 (17.7)			n.a.	34.3 (19.3)			10.1 (5.4)			14.6 (7.6)
KE1: INDUCTION INFLAMMATORY CYTOKINES and ACUTE PHASE RESPONSE
	CCR5 Signaling in Macrophages	29.2 (17.9)					38.5 (20.2)			13.2 (9.3)
	Chemokine Signaling	25.1 (15.8)	19.0 (12.8)				40.9 (21.2)			11.3 (6.7)			21.7 (15.5)
	IL-1 Signaling									14.1 (9.5)
	IL-6 Signaling	19.6 (4.3)	n.a.				34.8 (19.5)			14.2 (10)	37.6 (28.5)		16.7 (11.2)
	IL-8 Signaling		20.6 (13.6)	28.2 (17.5)		40 (21.4)	38.7 (20.3)			24.4 (13.7)	29.9 (16.4)	42.8 (28.4)	27.6 (14.9)
	JAK/Stat Signaling					15.3 (8.7)
	LPS/IL-1 Mediated Inhibition of RXR Function	21.9 (14.4)	23.9 (15.2)			25.7 (16.4)	25.9 (16.1)			19.6 (12.4)	40.4 (30.3)	65.3 (44)
	NF-κB Signaling	28.4 (17.6)	24.8 (15.5)				32.5 (18.5)			20.6 (13.8)	32.9 (17.4)		18.9 (12.6)
	Regulation of Cellular Mechanics by Calpain Protease										21.8 (7.1)
	Acute Phase Response Signaling	26.1 (16.5)	22.6 (14.6)	27.8 (17.4)		n.a.	34.1 (19.1)			13.3 (8.6)	34.9 (22.8)		23.1 (13.5)
	Agranulocyte Adhesion and Diapedesis									11.6 (7.8)	23.2 (14.3)	30.8 (16.8)	33.7 (26)
	Ceramide Signaling			36.8 (20.5)
	Crosstalk between Dendritic Cells and Natural Killer Cells	29.3 (17.9)	n.a.							40.5 (28.9)	22.2 (11)		29.3 (20.2)
	Dendritic Cell Maturation	28.4 (17.6)	19 (12.8)				28.7 (17.2)			25.3 (16.7)	21.2 (13)	26 (15.1)	20.5 (13.3)
	fMLP Signaling in Neutrophils		24.3 (15.3)
	Gap Junction Signaling	29.9 (17.8)	25.1 (15.7)				35.4 (19.5)
	Granulocyte Adhesion and Diapedesis									12.4 (8.3)	28.7 (16)	34.2 (17.8)	38 (28.8)
	IL-12 Signaling and Production in Macrophages						27.8 (16.8)
	Leukocyte Extravasation Signaling	27.4 (17.2)	25.2 (15.7)			34.9 (19.9)	35.8 (19.1)			36.3 (23.1)	23.8 (14.4)	48.7 (35.3)	28 (18.3)
	Natural Killer Cell Signaling									39.4 (24.6)
	TREM1 Signaling	26.1 (16.5)	32.4 (18.3)				34.5 (19.2)			7.5 (4.6)	25.2 (14.8)		25.3 (14.3)
KE2: REPEATED EXPOSURE LEADING TO CONTINUOUS INFLAMMATION
	IL-17 Signaling	25.7 (16.5)	19.7 (13.1)							14 (9.3)	32.8 (17.3)		15.2 (10.4)
	IL-17A Signaling in Airway Cells	26.1 (16.5)								16.3 (11.1)	29.9 (16.5)
	Leukocyte Extravasation Signaling	27.4 (17.2)	25.2 (15.7)			34.9 (19.9)	35.8 (19.1)			36.3 (23.1)	23.8 (14.4)	48.7 (35.3)	28 (18.3)
	NF-κB Signaling	28.4 (17.6)	24.8 (15.5)				32.5 (18.5)			20.6 (13.8)	32.9 (17.4)		18.9 (12.6)
	Role of NFAT in Regulation of the Immune Response	21.7 (8.6)	26.5 (16.1)				33.9 (19.0)			23.2 (14.7)
KE3: SECRETION AND ACTIVATION OF INTERLEUKINS/GROWTH FACTORS
	B Cell Receptor Signaling									28.1 (15.3)			15.9 (9.3)
	CD28 Signaling in T Helper Cells	26 (16.5)	23.7 (15.1)				31.3 (18.1)			26.8 (15.1)
	Cdc42 Signaling	27 (15.8)	23.7 (15.1)				24.1 (15.4)	19.8 (13.4)
	Chemokine Signaling	25.1 (15.8)	19.0 (12.8)				40.9 (21.2)			11.3 (6.7)			21.7 (15.5)
	Corticotropin Releasing Hormone Signaling		25.4 (15.8)				32.4 (18.7)
	CTLA4 Signaling in Cytotoxic T Lymphocytes	n.a.								38.4 (23.2)
	Dendritic Cell Maturation	28.4 (17.6)	19 (12.8)				28.7 (17.2)			25.3 (16.7)	21.2 (13)	26 (15.1)	20.5 (13.3)
	Fcγ Receptor-mediated Phagocytosis in Macrophages and Monocytes		23 (14.8)				23.6 (15.1)			38 (20.5)
	HGF Signaling									32.2 (19.3)
	iCOS-iCOSL Signaling in T Helper Cells	26.1 (16.5)	24.3 (15.3)				33.9 (19)			29.2 (16.8)
	IGF-1 Signaling									22.7 (13.6)	37.1 (28.2)
	IL-4 Signaling		24.8 (15.6)							33.2 (18.2)
	JAK/Stat Signaling					15.3 (8.7)
	PI3K Signaling in B Lymphocytes	28.2 (17.5)	22.7 (14.6)				35.3 (19.5)			22.2 (13.6)	29.9 (16.3)
	PKCθ Signaling in T Lymphocytes	21.9 (8.6)					39 (20.5)			24.7 (14.8)
	Regulation of IL-2 Expression in Activated and Anergic T Lymphocytes		22.0 (14.3)							16.1 (10)
	Role of JAK1 and JAK3 in γc Cytokine Signaling	31.8 (18.9)									31.3 (16.8)
	T Cell Receptor Signaling									25.5 (15.1)
	T Helper Cell Differentiation	31.8 (18.9)	19.8 (8.1)				29 (17.1)			40.2 (30.2)	16.1 (9.6)
	TGF-β Signaling												21.4 (12.7)
KE4: FIBROBLAST DIFFERENTIATION
	Angiopoietin Signaling										31.3 (16.8)
	Cell Cycle: G1/S Checkpoint Regulation						25.8 (16.1)
	Cell Cycle: G2/M DNA Damage Checkpoint Regulation		<5 genes				n.a.				56.4 (39.5)
	Cyclins and Cell Cycle Regulation		32.7 (18.4)				25.7 (16.1)				25.2 (14.9)
	Epithelial Adherens Junction Signaling									21.3 (11.3)
	ErbB Signaling									23.7 (14.1)
	ERK/MAPK Signaling						33.7 (19.1)			29 (18.1)
	ERK5 Signaling	n.a.				36.9 (20.8)				20.7 (12.7)
	GNRH Signaling		22.2 (14.4)				35.5 (19.5)
	Growth Hormone Signaling		23.2 (14.9)							39.7 (24.9)	27.6 (15.6)
	Integrin Signaling											20.6 (11.8)
	Mitotic Roles of Polo-Like Kinase		28.7 (17.1)				29.5 (17.6)				48.3 (35.1)		26.8 (18)
	p70S6K Signaling	26.3 (16.7)								26.9 (21.1)
	Paxillin Signaling									32.5 (21.9)		n.a.	21.4 (12.7)
	PI3K/AKT Signaling	n.a.								22.2 (12.7)
	RAR Activation						32.6 (18.7)
	RhoA Signaling		25.6 (16.0)				33.2 (18.6)
	STAT3 Pathway									21.6 (13.6)
	TGF-β Signaling												21.4 (12.7)
	VEGF Family Ligand-Receptor Interactions			21.4 (14.4)
	VEGF Signaling	22.1 (14.7)		26.2 (16.7)			39 (20.5)
KE5: EXCESSIVE EXTRACELLULAR MATRIX DEPOSITION
	Hepatic Fibrosis / Hepatic Stellate Cell Activation	28.6 (17.7)	20.9 (13.7)	30.4 (18.4)		n.a.	34.4 (19.1)			14 (9.7)	32.9 (17.5)		28 (20.5)
AO: FIBROSIS
AE1: ROS SYNTHESIS
	Antioxidant Action of Vitamin C									32.8 (14.2)	15.9 (10.9)
	Eicosanoid Signaling	27.8 (17.3)		38.6 (21.0)			57.1 (23.4)			44.3 (32.7)	25.1 (15.1)		27.5 (15.3)
	eNOS Signaling			41.5 (22.0)
	ERK5 Signaling	n.a.				36.9 (20.8)				20.7 (12.7)
	Melatonin Signaling		25.1 (15.7)				38.1 (20.1)
	NRF2-mediated Oxidative Stress Response	24.9 (16.2)					27.6 (17)			22.7 (14.3)
	Production of Nitric Oxide and Reactive Oxygen Species in Macrophages		24.8 (15.5)				29 (17.5)				28.7 (15.7)
	STAT3 Pathway									21.6 (13.6)
AE2: CELLULAR TOXICITY, CELL DEATH
	Apoptosis Signaling		24.9 (13.8)
	ATM Signaling		n.a.				27.0 (16.5)				61 (41.9)		23.1 (15.8)
AE3: TISSUE INJURY
	Erythropoietin Signaling									22.7 (13.6)	25.2 (14.8)
	HIF1α Signaling	29.8 (18)		28.9 (17.6)			33.8 (18.8)			16.7 (8.5)	26.5 (14.3)		22 (13.9)
